# Supplementary material for: Attraction in Action: Reduction of Water to Dihydrogen Using Surface-Functionalized TiO2 Nanoparticles
Source: Nanomaterials (Basel). 2022 Feb 25;12(5):789. doi: 10.3390/nano12050789 (PMC8912096; doi:10.3390/nano12050789)
Supplement: Supplementary file 1 [file nanomaterials-12-00789-s001.zip]

Archive with 1 entries (1 files):
- nanomaterials-1584850-supplementary.pdf
